# Supplementary material for: Bioaccessibility and Bioavailability of (-)-Epigallocatechin Gallate in the Bread Matrix with Glycemic Reduction
Source: Foods. 2022 Dec 21;12(1):30. doi: 10.3390/foods12010030 (PMC9818522; doi:10.3390/foods12010030)
Supplement: Supplementary file 1 [file foods-12-00030-s001.zip]

Archive with 1 entries (1 files):
- foods-2087182-supplementary.pdf
